# Supplementary material for: The Immunological Profile of Adipose Mesenchymal Stromal/Stem Cells after Cell Expansion and Inflammatory Priming
Source: Biomolecules. 2024 Jul 15;14(7):852. doi: 10.3390/biom14070852 (PMC11275169; doi:10.3390/biom14070852)
Supplement: Supplementary file 1 [file biomolecules-14-00852-s001.zip]

Archive with 1 entries (1 files):
- biomolecules-3011765-supplementary.pdf
